# Supplementary material for: Bioinspired extracellular vesicles embedded with black phosphorus for molecular recognition-guided biomineralization
Source: Nat Commun. 2019 Jun 27;10:2829. doi: 10.1038/s41467-019-10761-5 (PMC6597708; doi:10.1038/s41467-019-10761-5)
Supplement: Supplementary file 3 — Source Data [file 41467_2019_10761_MOESM3_ESM.xlsx]

## Sheet: Figure 2d
-1000	0
-990	0
-980	0
-970	0
-960	0
-950	0
-940	0
-930	0
-920	0
-910	0
-900	0
-890	0
-880	0
-870	0
-860	0
-850	0
-840	0
-830	0
-820	0
-810	0
-800	0
-790	0
-780	0
-770	0
-760	0
-750	0
-740	0
-730	0
-720	0
-710	0
-700	0
-690	0
-680	0
-670	0
-660	0
-650	0
-640	0
-630	0
-620	0
-610	0
-600	0
-590	0
-580	0
-570	0
-560	0
-550	0
-540	0
-530	0
-520	0
-510	0
-500	0
-490	0
-480	0
-470	0
-460	0
-450	0
-440	0
-430	0
-420	0
-410	0
-400	0
-390	0
-380	0
-370	0
-360	0
-350	0
-340	0
-330	0
-320	0
-310	0
-300	0
-290	0
-280	0
-270	0
-260	0
-250	0
-240	0
-230	0
-220	0
-210	0
-200	0
-190	0
-180	0
-170	0
-160	0
-150	0
-140	0
-130	0
-120	0
-110	0
-100	1
-90	1
-80	0
-70	2
-60	9
-50	44
-40	121
-30	283
-20	461
-10	568
0	687
10	580
20	392
30	183
40	75
50	22
60	7
70	5
80	2
90	5
100	5
110	3
120	4
130	5
140	7
150	9
160	13
170	32
180	31
190	69
200	108
210	218
220	480
230	1000
240	1855
250	2961
260	3911
270	4251
280	3689
290	2482
300	1403
310	697
320	352
330	196
340	112
350	114
360	127
370	122
380	110
390	98
400	106
410	107
420	99
430	116
440	101
450	111
460	174
470	241
480	348
490	515
500	677
510	753
520	818
530	723
540	521
550	361
560	218
570	130
580	100
590	78
600	73
610	76
620	86
630	87
640	77
650	84
660	60
670	81
680	72
690	90
700	89
710	90
720	80
730	91
740	72
750	85
760	117
770	168
780	215
790	257
800	309
810	299
820	320
830	262
840	212
850	242
860	292
870	478
880	722
890	1176
900	1713
910	2136
920	2434
930	2503
940	2309
950	1733
960	1217
970	746
980	423
990	218
1000	129
1010	81
1020	56
1030	53
1040	47
1050	52
1060	28
1070	38
1080	33
1090	45
1100	41
1110	36
1120	29
1130	31
1140	28
1150	32
1160	30
1170	37
1180	46
1190	37
1200	45
1210	28
1220	43
1230	30
1240	36
1250	25
1260	30
1270	32
1280	44
1290	31
1300	33
1310	28
1320	36
1330	34
1340	28
1350	35
1360	34
1370	29
1380	34
1390	34
1400	33
1410	25
1420	35
1430	34
1440	39
1450	41
1460	51
1470	46
1480	67
1490	71
1500	54
1510	49
1520	47
1530	30
1540	30
1550	35
1560	33
1570	25
1580	28
1590	39
1600	32
1610	26
1620	32
1630	29
1640	29
1650	29
1660	44
1670	36
1680	59
1690	66
1700	88
1710	105
1720	116
1730	143
1740	138
1750	119
1760	140
1770	93
1780	79
1790	66
1800	52
1810	39
1820	45
1830	45
1840	45
1850	44
1860	38
1870	44
1880	36
1890	57
1900	47
1910	72
1920	99
1930	181
1940	262
1950	343
1960	514
1970	759
1980	937
1990	1090
2000	1210
2010	1262
2020	1286
2030	1097
2040	922
2050	730
2060	496
2070	310
2080	207
2090	154
2100	114
2110	94
2120	130
2130	96
2140	118
2150	100
2160	85
2170	88
2180	56
2190	67
2200	45
2210	45
2220	46
2230	29
2240	32
2250	43
2260	25
2270	34
2280	38
2290	38
2300	36
2310	32
2320	32
2330	44
2340	23
2350	40
2360	32
2370	32
2380	36
2390	35
2400	31
2410	35
2420	33
2430	31
2440	24
2450	29
2460	38
2470	25
2480	38
2490	30
2500	37
2510	39
2520	32
2530	47
2540	28
2550	29
2560	29
2570	27
2580	32
2590	33
2600	37
2610	35
2620	34
2630	43
2640	49
2650	39
2660	27
2670	38
2680	60
2690	43
2700	35
2710	38
2720	29
2730	34
2740	34
2750	33
2760	27
2770	33
2780	29
2790	32
2800	50
2810	29
2820	31
2830	37
2840	31
2850	25
2860	29
2870	33
2880	36
2890	42
2900	21
2910	31
2920	36
2930	28
2940	29
2950	29
2960	41
2970	31
2980	36
2990	47
3000	36
3010	41
3020	37
3030	39
3040	32
3050	32
3060	28
3070	35
3080	33
3090	36
3100	34
3110	36
3120	34
3130	33
3140	38
3150	34
3160	39
3170	27
3180	38
3190	38
3200	42
3210	38
3220	26
3230	25
3240	42
3250	29
3260	38
3270	48
3280	30
3290	36
3300	38
3310	37
3320	35
3330	39
3340	34
3350	32
3360	44
3370	35
3380	36
3390	33
3400	44
3410	34
3420	31
3430	29
3440	38
3450	39
3460	43
3470	32
3480	41
3490	41
3500	36
3510	30
3520	39
3530	35
3540	38
3550	38
3560	28
3570	35
3580	31
3590	44
3600	28
3610	35
3620	44
3630	37
3640	43
3650	40
3660	43
3670	29
3680	39
3690	39
3700	39
3710	50
3720	40
3730	32
3740	30
3750	41
3760	40
3770	36
3780	43
3790	38
3800	44
3810	35
3820	34
3830	33
3840	39
3850	40
3860	47
3870	39
3880	43
3890	44
3900	33
3910	29
3920	39
3930	40
3940	29
3950	39
3960	37
3970	33
3980	32
3990	39
4000	52
4010	46
4020	38
4030	40
4040	40
4050	42
4060	35
4070	51
4080	33
4090	44
4100	56
4110	30
4120	48
4130	39
4140	37
4150	36
4160	49
4170	34
4180	43
4190	41
4200	44
4210	49
4220	44
4230	39
4240	40
4250	38
4260	47
4270	34
4280	33
4290	36
4300	48
4310	51
4320	52
4330	43
4340	39
4350	44
4360	33
4370	31
4380	33
4390	31
4400	56
4410	41
4420	45
4430	55
4440	29
4450	45
4460	38
4470	54
4480	60
4490	35
4500	38
4510	55
4520	34
4530	32
4540	45
4550	46
4560	28
4570	43
4580	53
4590	32
4600	39
4610	49
4620	36
4630	46
4640	28
4650	44
4660	52
4670	46
4680	39
4690	42
4700	45
4710	39
4720	35
4730	48
4740	46
4750	40
4760	24
4770	32
4780	38
4790	41
4800	39
4810	35
4820	43
4830	42
4840	29
4850	57
4860	53
4870	46
4880	39
4890	45
4900	36
4910	37
4920	42
4930	45
4940	42
4950	41
4960	30
4970	57
4980	49
4990	50
5000	47
5010	41
5020	51
5030	50
5040	45
5050	57
5060	45
5070	42
5080	54
5090	40
5100	55
5110	53
5120	52
5130	41
5140	42
5150	50
5160	44
5170	47
5180	48
5190	44
5200	46
5210	41
5220	55
5230	49
5240	45
5250	37
5260	48
5270	46
5280	37
5290	56
5300	57
5310	43
5320	47
5330	42
5340	42
5350	44
5360	44
5370	47
5380	44
5390	50
5400	52
5410	56
5420	34
5430	44
5440	42
5450	55
5460	41
5470	43
5480	47
5490	38
5500	61
5510	47
5520	39
5530	48
5540	59
5550	51
5560	54
5570	49
5580	48
5590	49
5600	49
5610	53
5620	55
5630	55
5640	51
5650	50
5660	51
5670	52
5680	53
5690	56
5700	42
5710	65
5720	52
5730	45
5740	44
5750	52
5760	54
5770	46
5780	36
5790	39
5800	64
5810	44
5820	38
5830	58
5840	45
5850	46
5860	58
5870	67
5880	51
5890	54
5900	51
5910	48
5920	53
5930	56
5940	59
5950	43
5960	57
5970	62
5980	60
5990	58
6000	49
6010	55
6020	53
6030	61
6040	53
6050	51
6060	48
6070	48
6080	55
6090	46
6100	59
6110	57
6120	41
6130	45
6140	51
6150	62
6160	52
6170	59
6180	57
6190	50
6200	58
6210	53
6220	57
6230	73
6240	66
6250	81
6260	73
6270	68
6280	95
6290	91
6300	83
6310	80
6320	77
6330	88
6340	90
6350	88
6360	92
6370	89
6380	82
6390	87
6400	92
6410	83
6420	70
6430	66
6440	80
6450	69
6460	79
6470	71
6480	68
6490	76
6500	59
6510	68
6520	45
6530	51
6540	52
6550	70
6560	45
6570	50
6580	41
6590	57
6600	50
6610	56
6620	55
6630	70
6640	54
6650	58
6660	54
6670	57
6680	56
6690	45
6700	60
6710	59
6720	70
6730	55
6740	65
6750	64
6760	62
6770	64
6780	49
6790	58
6800	66
6810	50
6820	62
6830	57
6840	66
6850	57
6860	59
6870	44
6880	55
6890	78
6900	65
6910	68
6920	70
6930	48
6940	76
6950	75
6960	65
6970	68
6980	66
6990	56
7000	66
7010	76
7020	72
7030	59
7040	57
7050	55
7060	62
7070	67
7080	61
7090	57
7100	52
7110	46
7120	57
7130	59
7140	65
7150	54
7160	53
7170	44
7180	38
7190	63
7200	49
7210	76
7220	52
7230	64
7240	66
7250	44
7260	50
7270	58
7280	46
7290	58
7300	48
7310	56
7320	39
7330	43
7340	61
7350	47
7360	57
7370	62
7380	50
7390	60
7400	62
7410	59
7420	49
7430	47
7440	65
7450	57
7460	59
7470	57
7480	44
7490	56
7500	55
7510	70
7520	49
7530	54
7540	54
7550	57
7560	62
7570	61
7580	64
7590	53
7600	78
7610	55
7620	79
7630	71
7640	70
7650	71
7660	80
7670	67
7680	83
7690	73
7700	68
7710	73
7720	71
7730	87
7740	80
7750	61
7760	81
7770	94
7780	86
7790	95
7800	107
7810	88
7820	102
7830	120
7840	158
7850	176
7860	203
7870	269
7880	384
7890	530
7900	739
7910	1100
7920	1341
7930	1944
7940	2492
7950	3335
7960	4215
7970	5256
7980	6405
7990	7627
8000	8846
8010	10003
8020	11145
8030	12248
8040	12653
8050	13269
8060	12983
8070	12568
8080	12115
8090	11155
8100	10143
8110	8889
8120	7662
8130	6364
8140	5217
8150	4297
8160	3198
8170	2443
8180	1883
8190	1322
8200	1002
8210	736
8220	526
8230	407
8240	268
8250	219
8260	155
8270	156
8280	125
8290	105
8300	105
8310	108
8320	70
8330	87
8340	91
8350	74
8360	82
8370	64
8380	90
8390	84
8400	71
8410	91
8420	96
8430	80
8440	60
8450	72
8460	78
8470	71
8480	67
8490	72
8500	79
8510	49
8520	65
8530	79
8540	81
8550	69
8560	73
8570	67
8580	66
8590	64
8600	83
8610	74
8620	82
8630	83
8640	92
8650	86
8660	85
8670	91
8680	87
8690	92
8700	103
8710	130
8720	111
8730	120
8740	131
8750	167
8760	203
8770	244
8780	335
8790	370
8800	460
8810	570
8820	663
8830	853
8840	993
8850	1119
8860	1296
8870	1521
8880	1597
8890	1691
8900	1768
8910	1904
8920	1859
8930	1902
8940	1769
8950	1656
8960	1575
8970	1369
8980	1221
8990	1089
9000	904
9010	745
9020	583
9030	461
9040	358
9050	277
9060	233
9070	179
9080	109
9090	82
9100	64
9110	45
9120	40
9130	30
9140	37
9150	30
9160	20
9170	17
9180	32
9190	19
9200	16
9210	22
9220	14
9230	19
9240	14
9250	20
9260	25
9270	16
9280	19
9290	18
9300	12
9310	23
9320	12
9330	19
9340	23
9350	14
9360	15
9370	8
9380	23
9390	10
9400	15
9410	23
9420	26
9430	7
9440	21
9450	15
9460	17
9470	18
9480	17
9490	13
9500	15
9510	13
9520	14
9530	24
9540	21
9550	15
9560	15
9570	11
9580	10
9590	15
9600	16
9610	13
9620	18
9630	17
9640	16
9650	14
9660	16
9670	18
9680	19
9690	13
9700	17
9710	13
9720	18
9730	21
9740	24
9750	13
9760	9
9770	22
9780	19
9790	14
9800	18
9810	11
9820	10
9830	16
9840	12
9850	11
9860	13
9870	20
9880	16
9890	22
9900	21
9910	12
9920	24
9930	23
9940	16
9950	20
9960	14
9970	16
9980	14
9990	22
10000	21
10010	21
10020	17
10030	15
10040	16
10050	18
10060	26
10070	28
10080	20
10090	18
10100	17
10110	20
10120	12
10130	15
10140	11
10150	16
10160	24
10170	18
10180	20
10190	17
10200	20
10210	15
10220	13
10230	20
10240	12
10250	17
10260	21
10270	17
10280	20
10290	18
10300	20
10310	16
10320	16
10330	18
10340	15
10350	14
10360	15
10370	16
10380	17
10390	17
10400	21
10410	14
10420	22
10430	14
10440	19
10450	17
10460	24
10470	21
10480	30
10490	23
10500	25
10510	21
10520	26
10530	16
10540	27
10550	28
10560	29
10570	23
10580	27
10590	30
10600	19
10610	29
10620	32
10630	23
10640	22
10650	25
10660	23
10670	12
10680	19
10690	26
10700	19
10710	22
10720	16
10730	21
10740	22
10750	20
10760	18
10770	14
10780	17
10790	20
10800	19
10810	16
10820	20
10830	14
10840	13
10850	11
10860	21
10870	20
10880	14
10890	13
10900	19
10910	16
10920	16
10930	14
10940	13
10950	11
10960	18
10970	18
10980	23
10990	11
11000	16
11010	21
11020	11
11030	19
11040	18
11050	23
11060	24
11070	18
11080	15
11090	20
11100	14
11110	12
11120	16
11130	16
11140	17
11150	17
11160	21
11170	20
11180	16
11190	18
11200	14
11210	16
11220	17
11230	15
11240	19
11250	19
11260	16
11270	19
11280	22
11290	21
11300	10
11310	24
11320	22
11330	14
11340	18
11350	25
11360	17
11370	11
11380	12
11390	19
11400	23
11410	15
11420	17
11430	23
11440	22
11450	28
11460	8
11470	23
11480	17
11490	19
11500	22
11510	18
11520	11
11530	17
11540	8
11550	22
11560	18
11570	14
11580	25
11590	29
11600	17
11610	10
11620	16
11630	14
11640	20
11650	19
11660	13
11670	15
11680	13
11690	19
11700	17
11710	15
11720	19
11730	20
11740	21
11750	20
11760	16
11770	25
11780	19
11790	23
11800	15
11810	16
11820	24
11830	19
11840	17
11850	22
11860	19
11870	19
11880	19
11890	20
11900	23
11910	15
11920	20
11930	21
11940	18
11950	23
11960	13
11970	12
11980	16
11990	27
12000	17
12010	17
12020	19
12030	19
12040	22
12050	11
12060	14
12070	9
12080	17
12090	23
12100	12
12110	25
12120	21
12130	13
12140	12
12150	16
12160	30
12170	17
12180	13
12190	20
12200	13
12210	17
12220	21
12230	17
12240	16
12250	27
12260	14
12270	18
12280	17
12290	25
12300	20
12310	20
12320	13
12330	14
12340	15
12350	20
12360	10
12370	16
12380	17
12390	17
12400	19
12410	28
12420	14
12430	14
12440	13
12450	20
12460	14
12470	22
12480	17
12490	19
12500	18
12510	20
12520	20
12530	23
12540	13
12550	29
12560	23
12570	20
12580	24
12590	25
12600	33
12610	31
12620	33
12630	30
12640	31
12650	34
12660	21
12670	26
12680	24
12690	38
12700	27
12710	22
12720	18
12730	23
12740	18
12750	29
12760	25
12770	20
12780	25
12790	24
12800	23
12810	17
12820	30
12830	11
12840	23
12850	21
12860	14
12870	14
12880	22
12890	20
12900	20
12910	14
12920	19
12930	17
12940	15
12950	20
12960	15
12970	9
12980	19
12990	19
13000	13
13010	15
13020	19
13030	19
13040	18
13050	14
13060	13
13070	26
13080	9
13090	10
13100	12
13110	21
13120	17
13130	23
13140	19
13150	17
13160	17
13170	18
13180	14
13190	19
13200	20
13210	17
13220	13
13230	14
13240	11
13250	11
13260	17
13270	23
13280	16
13290	9
13300	16
13310	10
13320	15
13330	12
13340	28
13350	12
13360	17
13370	15
13380	10
13390	12
13400	10
13410	21
13420	14
13430	13
13440	21
13450	13
13460	20
13470	14
13480	15
13490	12
13500	14
13510	12
13520	18
13530	19
13540	15
13550	14
13560	17
13570	15
13580	11
13590	12
13600	17
13610	18
13620	22
13630	14
13640	19
13650	16
13660	16
13670	11
13680	17
13690	16
13700	11
13710	20
13720	12
13730	16
13740	15
13750	14
13760	17
13770	14
13780	16
13790	13
13800	15
13810	15
13820	20
13830	15
13840	18
13850	14
13860	10
13870	18
13880	22
13890	14
13900	23
13910	12
13920	11
13930	14
13940	20
13950	19
13960	16
13970	19
13980	23
13990	13
14000	22
14010	20
14020	17
14030	15
14040	21
14050	18
14060	22
14070	16
14080	14
14090	8
14100	10
14110	17
14120	11
14130	20
14140	15
14150	25
14160	18
14170	8
14180	12
14190	26
14200	15
14210	16
14220	13
14230	7
14240	16
14250	8
14260	12
14270	16
14280	11
14290	5
14300	18
14310	16
14320	6
14330	13
14340	12
14350	12
14360	20
14370	14
14380	11
14390	11
14400	15
14410	14
14420	14
14430	17
14440	16
14450	14
14460	19
14470	15
14480	13
14490	15
14500	10
14510	10
14520	14
14530	14
14540	14
14550	16
14560	14
14570	16
14580	17
14590	9
14600	13
14610	9
14620	15
14630	13
14640	9
14650	14
14660	13
14670	18
14680	9
14690	7
14700	13
14710	16
14720	16
14730	13
14740	13
14750	17
14760	11
14770	16
14780	17
14790	13
14800	18
14810	12
14820	20
14830	24
14840	16
14850	17
14860	16
14870	14
14880	17
14890	14
14900	16
14910	12
14920	19
14930	14
14940	15
14950	11
14960	11
14970	14
14980	16
14990	12
15000	9
15010	18
15020	16
15030	12
15040	12
15050	21
15060	18
15070	7
15080	17
15090	10
15100	13
15110	15
15120	10
15130	18
15140	15
15150	12
15160	10
15170	10
15180	12
15190	12
15200	17
15210	10
15220	15
15230	10
15240	26
15250	12
15260	11
15270	20
15280	15
15290	23
15300	16
15310	22
15320	11
15330	20
15340	12
15350	14
15360	11
15370	12
15380	17
15390	11
15400	18
15410	11
15420	12
15430	14
15440	14
15450	9
15460	22
15470	14
15480	12
15490	21
15500	10
15510	13
15520	16
15530	14
15540	15
15550	13
15560	9
15570	17
15580	14
15590	17
15600	23
15610	18
15620	26
15630	19
15640	24
15650	23
15660	24
15670	29
15680	22
15690	33
15700	33
15710	35
15720	35
15730	39
15740	24
15750	44
15760	36
15770	34
15780	29
15790	46
15800	42
15810	40
15820	36
15830	27
15840	31
15850	37
15860	29
15870	24
15880	21
15890	20
15900	29
15910	29
15920	20
15930	11
15940	23
15950	22
15960	13
15970	19
15980	16
15990	19
16000	21
16010	20
16020	15
16030	30
16040	26
16050	24
16060	27
16070	20
16080	21
16090	33
16100	24
16110	32
16120	37
16130	40
16140	25
16150	21
16160	30
16170	22
16180	22
16190	17
16200	21
16210	21
16220	11
16230	12
16240	18
16250	16
16260	19
16270	11
16280	14
16290	19
16300	13
16310	10
16320	13
16330	21
16340	13
16350	10
16360	10
16370	16
16380	13
16390	14
16400	10
16410	13
16420	14
16430	9
16440	18
16450	13
16460	12
16470	14
16480	9
16490	14
16500	20
16510	4
16520	13
16530	10
16540	7
16550	20
16560	12
16570	7
16580	14
16590	14
16600	16
16610	10
16620	13
16630	11
16640	10
16650	6
16660	14
16670	11
16680	9
16690	8
16700	12
16710	10
16720	5
16730	13
16740	12
16750	10
16760	16
16770	13
16780	14
16790	13
16800	13
16810	16
16820	12
16830	16
16840	12
16850	12
16860	5
16870	16
16880	11
16890	12
16900	14
16910	9
16920	15
16930	20
16940	14
16950	17
16960	12
16970	13
16980	27
16990	13
17000	15
17010	21
17020	19
17030	18
17040	7
17050	10
17060	16
17070	15
17080	15
17090	17
17100	9
17110	11
17120	13
17130	17
17140	10
17150	20
17160	10
17170	9
17180	9
17190	14
17200	7
17210	8
17220	14
17230	7
17240	10
17250	15
17260	10
17270	9
17280	15
17290	14
17300	14
17310	14
17320	9
17330	10
17340	22
17350	11
17360	9
17370	11
17380	7
17390	11
17400	13
17410	6
17420	11
17430	14
17440	8
17450	11
17460	13
17470	13
17480	15
17490	11
17500	17
17510	9
17520	6
17530	10
17540	11
17550	11
17560	17
17570	13
17580	14
17590	9
17600	12
17610	15
17620	10
17630	13
17640	5
17650	11
17660	24
17670	22
17680	10
17690	18
17700	19
17710	17
17720	7
17730	10
17740	17
17750	16
17760	9
17770	18
17780	11
17790	17
17800	14
17810	8
17820	14
17830	4
17840	10
17850	10
17860	11
17870	11
17880	11
17890	16
17900	14
17910	8
17920	12
17930	15
17940	6
17950	8
17960	9
17970	7
17980	12
17990	12
18000	9
18010	15
18020	10
18030	7
18040	6
18050	12
18060	15
18070	10
18080	2
18090	6
18100	5
18110	10
18120	11
18130	5
18140	5
18150	17
18160	12
18170	9
18180	9
18190	10
18200	9
18210	8
18220	4
18230	6
18240	8
18250	9
18260	11
18270	14
18280	11
18290	13
18300	10
18310	11
18320	8
18330	8
18340	17
18350	12
18360	10
18370	7
18380	5
18390	8
18400	11
18410	14
18420	7
18430	9
18440	15
18450	10
18460	4
18470	13
18480	13
18490	9
18500	5
18510	10
18520	8
18530	12
18540	8
18550	9
18560	9
18570	10
18580	10
18590	12
18600	10
18610	13
18620	8
18630	12
18640	14
18650	11
18660	12
18670	13
18680	13
18690	7
18700	8
18710	8
18720	6
18730	11
18740	11
18750	4
18760	14
18770	8
18780	8
18790	7
18800	8
18810	10
18820	9
18830	16
18840	10
18850	3
18860	8
18870	13
18880	14
18890	10
18900	11
18910	5
18920	7
18930	13
18940	9
18950	10
18960	8
18970	12
18980	10
18990	8
[truncated: 2,096 more rows]

## Sheet: Figure 2f
Line 1		Line 2		Line 3
0	-4.179	0	-6.101	0	-3.741
7.028	-4.179	6.754	-6.101	6.732	-3.741
14.056	-2.112	13.508	-3.386	13.464	-1.027
21.084	-2.985	20.262	-4.585	20.197	-3.518
28.112	-2.21	27.016	-1.87	26.929	-3.712
35.14	-1.436	33.77	-3.39	33.661	-3.62
42.168	-1.987	40.525	-2.294	40.393	-2.196
49.196	-3.474	47.279	-4.102	47.125	0.157
56.224	-2.053	54.033	-4.979	53.858	-2.944
63.252	-2.93	60.787	-3.88	60.59	-2.813
70.281	-0.862	67.541	-5.724	67.322	-2.396
77.309	-4.61	74.295	-0.424	74.054	-2.915
84.337	-5.162	81.049	-1.947	80.787	-0.88
91.365	-4.709	87.803	-6.017	87.519	-0.427
98.393	-3.613	94.557	-5.242	94.251	-1.626
105.421	-4.165	101.311	-3.533	100.983	-2.466
112.449	-2.74	108.065	-2.433	107.715	0.566
119.477	-2.937	114.819	-3.956	114.448	-2.568
126.505	-3.164	121.574	-1.889	121.18	-1.794
133.533	-3.682	128.328	-2.44	127.912	0.237
140.561	-2.261	135.082	1.564	134.644	0.69
147.589	-2.813	141.836	-2.181	141.376	3.368
154.617	-2.038	148.59	-1.764	148.109	18.69
161.645	8.753	155.344	-0.665	154.841	30.774
168.673	15.31	162.098	1.041	161.573	39.271
175.701	30.953	168.852	15.391	168.305	50.709
182.729	44.978	175.606	22.916	175.037	58.239
189.757	52.828	182.36	36.294	181.77	70.323
196.786	61.358	189.114	49.997	188.502	74.944
203.814	70.86	195.868	57.526	195.234	83.475
210.842	69.987	202.623	67.996	201.966	87.449
217.87	78.192	209.377	73.26	208.698	93.718
224.898	78.324	216.131	79.529	215.431	99.662
231.926	80.68	222.885	78.331	222.163	94.909
238.954	83.069	229.639	81.692	228.895	96.33
245.982	81.907	236.393	82.145	235.627	99.979
253.01	80.709	243.147	82.561	242.36	96.231
260.038	79.544	249.901	81.4	249.092	93.093
267.066	78.057	256.655	80.848	255.824	92.253
274.094	73.626	263.409	79.683	262.556	89.798
281.122	68.909	270.163	77.838	269.288	87.307
288.15	65.158	276.918	77.323	276.021	87.76
295.178	58.469	283.672	74.543	282.753	81.067
302.206	45.993	290.426	72.051	289.485	74.086
309.234	27.702	297.18	68.303	296.217	65.132
316.262	11.635	303.934	63.872	302.949	52.335
323.29	-2.773	310.688	54.304	309.682	34.365
330.319	-3.291	317.442	44.382	316.414	11.19
337.347	-3.843	324.196	22.858	323.146	0.979
344.375	-5.655	330.95	3.595	329.878	0.427
351.403	-6.495	337.704	1.107	336.61	-4.289
358.431	-4.139	344.458	-0.701	343.343	-4.194
365.459	-2.071	351.212	-1.253	350.075	-3.741
372.487	-3.558	357.967	-1.125	356.807	-4.618
379.515	-6.371	364.721	-1.998	363.539	-5.136
386.543	-3.978	371.475	-2.192	370.272	-5.651
393.571	-2.882	378.229	-3.682	377.004	-4.588
400.599	-5.049	384.983	-5.202	383.736	-5.429
407.627	-4.274	391.737	-4.749	390.468	-3.072
414.655	-3.5	398.491	-4.008	397.2	-3.266
421.683	-3.405	405.245	-4.205	403.933	-3.171
428.711	-3.277	411.999	-4.431	410.665	-3.69
435.739	-6.378	418.753	-5.271	417.397	-3.562
442.767	-4.99	425.507	-5.144	424.129	-1.206
449.795	-4.216	432.262	-0.201	430.861	-5.275
456.824	-3.116	439.016	-2.981	437.594	-5.18
463.852	-6.254	445.77	-3.533	444.326	-5.052
470.88	-4.833	452.524	-4.698	451.058	1.18
477.908	-2.444	459.278	-2.342	457.79	-4.829
484.936	-2.996	466.032	-3.829	464.522	-4.055
491.964	-5.451	472.786	-1.761	471.255	-2.345
498.992	-1.768	479.54	-1.987	477.987	-2.214
506.02	-1.673	486.294	-2.506	484.719	-2.765
513.048	-4.775	493.048	-0.471	491.451	-3.284
520.076	-1.739	499.802	-2.605	498.184	-4.482
527.104	-3.584	506.556	-0.537	504.916	-0.475
534.132	-4.099			511.648	-2.933
541.16	-3.649

## Sheet: Figure 2g
		PBS	BPQDs	Apt-bioinspired MVs
Day 0	0	30	30	30
	1	30	32.0786	32.0063
	2	30	34.1571	34.0126
	3	30	36.0715	35.8563
	4	30	37.5006	37.41
	5	30	38.7697	38.3925
	6	30	39.7272	39.1547
	7	30	40.4136	39.745
	8	30	40.9114	40.1462
	9	30	41.2685	40.479
	10	30	41.4555	40.8834
	11	30	41.6936	41.2344
	12	30	41.931	41.5885
	13	30	42.1576	41.9
	14	30	42.4563	42.0571
	15	30	42.7549	42.2142
	16	--	--	--
	17	--	--	--
	18	--	--	--
Day 1	19	30	30	30
	20	30	31.1989	31.8471
	21	30	32.3977	33.6942
	22	30	33.4897	35.4807
	23	30	34.3823	36.6761
	24	30	35.2189	37.7665
	25	30	35.8374	38.6075
	26	30	36.3774	39.3272
	27	30	36.8503	39.8704
	28	30	37.329	40.2668
	29	30	37.73	40.5854
	30	30	38.0428	40.8993
	31	30	38.3748	41.1332
	32	30	38.6664	41.3102
	33	30	38.8807	41.5267
	34	30	39.0949	41.7433
	35	--	--	--
	36	--	--	--
	37	--	--	--
Day 3	38	30	30	30
	39	30	30.8482	31.9118
	40	30	31.6964	33.8237
	41	30	32.5454	35.5215
	42	30	33.0437	36.8809
	43	30	33.443	37.8437
	44	30	33.8212	38.5418
	45	30	34.2219	39.1334
	46	30	34.5931	39.6152
	47	30	34.9351	39.9327
	48	30	35.2881	40.2713
	49	30	35.6326	40.5755
	50	30	35.9207	40.8155
	51	30	36.1923	40.969
	52	30	36.4319	41.1262
	53	30	36.6716	41.2834
	54	--	--	--
	55	--	--	--
	56	--	--	--
Day 5	57	30	30	30
	58	30	30.6605	31.5308
	59	30	31.321	33.0616
	60	30	31.9316	34.3901
	61	30	32.3636	35.5989
	62	30	32.7167	36.4872
	63	30	32.9351	37.1184
	64	30	33.1411	37.6201
	65	30	33.2338	38.033
	66	30	33.3345	38.3185
	67	30	33.4149	38.6458
	68	30	33.5313	38.9801
	69	30	33.6316	39.3368
	70	30	33.776	39.6466
	71	30	33.9103	39.9616
	72	30	34.0446	40.2766
	73	--	--	--
	74	--	--	--
	75	--	--	--
Day 7	76	30	30	30
	77	30	30.425	31.8515
	78	30	30.8501	33.703
	79	30	31.1657	35.3098
	80	30	31.4771	36.5168
	81	30	31.6422	37.539
	82	30	31.7428	38.2336
	83	30	31.803	38.7361
	84	30	31.8752	39.1078
	85	30	31.9673	39.4047
	86	30	32.0675	39.4668
	87	30	32.1635	39.5483
	88	30	32.2635	39.6026
	89	30	32.3475	39.6492
	90	30	32.4154	39.7034
	91	30	32.4833	39.7577

## Sheet: Figure 2i-2l
WBC(109/L)
Apt-bioinspired MVs, Irradiation	6.23	6.23	6.32
Apt-bioinspired MVs, No Irradiation	4.7	4.75	4.67
Bioinspired MVs, Irradiation	8.1	7.9	7.9
Bioinspired MVs, No Irradiation	5.4	5.7	5.83
PBS, Irradiation	3.62	3.62	3.71
PBS, No Irradiation	6.71	6.63	6.67
RBC(1012/L)
Apt-bioinspired MVs, Irradiation	3.03	3.02	2.6
Apt-bioinspired MVs, No Irradiation	4.5	4.59	4.64
Bioinspired MVs, Irradiation	3.89	4.29	4.21
Bioinspired MVs, No Irradiation	3.48	3.25	3.41
PBS, Irradiation	4.46	4.3	3.86
PBS, No Irradiation	3.53	2.88	2.84
TP(g/L)
Apt-bioinspired MVs, Irradiation	55	54	53
Apt-bioinspired MVs, No Irradiation	54	55	56
Bioinspired MVs, Irradiation	56	58	60
Bioinspired MVs, No Irradiation	55	56	57
PBS, Irradiation	68	66	65
PBS, No Irradiation	72	73	70
BUN(mM)
Apt-bioinspired MVs, Irradiation	7.9	8	8.1
Apt-bioinspired MVs, No Irradiation	8.1	8.2	8.3
Bioinspired MVs, Irradiation	7.6	7.5	7.7
Bioinspired MVs, No Irradiation	8	8.1	8.1
PBS, Irradiation	6.5	6.6	6.8
PBS, No Irradiation	7.3	7.1	7.2

## Sheet: Figure 3a-3e
Osteoblasts									Dendritrc cells
whole bone marrow cells									mesenchymal cells
3T3

## Sheet: Figure 3g
Osteoblasts		Before wash								After wash
Apt-bioinspired MVs
Bioinspired MVs
PBS
Dendritic cell		Before wash								After wash
Apt-bioinspired MVs
Bioinspired MVs
PBS

## Sheet: Figure 4d(blot)
Anti-OCN						Anti-Col1a1
											1 Apt-bioinspired MVs + NIR
											2 Bioinspired MVs + NIR
											3 PLGA + NIR
											4 Apt-bioinspired MVs
											5 Bioinspired MVs
											6 PLGA
Anti-Runx2						Anti-Actin

## Sheet: Figure 4e-4f
ALP
Apt-bioinspired MVs, Irradiation	3.45597	3.43751	3.62817
Bioinspired MVs, Irradiation	2.11921	2.14791	2.13595
PLGA, Irradiation	1.6493	1.74739	1.73083
Apt-bioinspired MVs, No Irradiation	2.61772	2.55111	2.70784
Bioinspired MVs, No Irradiation	2.20534	2.10251	2.23502
PLGA, No Irradiation	1.84239	1.71686	1.95778
Runx 2
Apt-bioinspired MVs, Irradiation	0.55	0.62	0.65
Bioinspired MVs, Irradiation	0.32	0.28	0.34
PLGA, Irradiation	0.21	0.19	0.16
Apt-bioinspired MVs, No Irradiation	0.21	0.26	0.17
Bioinspired MVs, No Irradiation	0.23	0.27	0.2
PLGA, No Irradiation	0.23	0.25	0.26

## Sheet: Figure 5
2 h
12 h
24 h
2 d
5 d
10 d

## Sheet: Figure 6b-6i
Apt-bioinspired MVs + With irradiation
Apt-bioinspired MVs + Without irradiation
Blank + With Irraidation
Blank

[truncated: 21 more sheets: Figure 6j-6l, Figure S1, Figure S2, Figure S3, Figure S4, Figure S5, Figure S6, Figure S7, Figure S9, Figure S10, Figure 11, Figure S12, Figure S13, Figure S14, Figure S16, Figure S18, Figure S19, Figure S21a, Figure 21b, Figure S22m-22n …]
